# Supplementary material for: Cellulose/Zeolitic Imidazolate Framework (ZIF-8) Composites with Antibacterial Properties for the Management of Wound Infections
Source: J Funct Biomater. 2023 Sep 13;14(9):472. doi: 10.3390/jfb14090472 (PMC10532010; doi:10.3390/jfb14090472)
Supplement: Supplementary file 1 [file jfb-14-00472-s001.zip]

Archive with 1 entries (1 files):
- jfb-2539054-supplementary.pdf
